# Supplementary material for: Concurrent Production of α- and β-Carotenes with Different Stoichiometries Displaying Diverse Antioxidative Activities via Lycopene Cyclases-Based Rational System
Source: Antioxidants (Basel). 2022 Nov 17;11(11):2267. doi: 10.3390/antiox11112267 (PMC9686992; doi:10.3390/antiox11112267)
Supplement: Supplementary file 1 [file antioxidants-11-02267-s001.zip]

Archive with 1 entries (1 files):
- antioxidants-2012501-supplementary.pdf
